# Supplementary material for: Culturomics and Circular Agronomy: Two Sides of the Same Coin for the Design of a Tailored Biofertilizer for the Semi-Halophyte Mesembryanthemum crystallinum
Source: Plants (Basel). 2023 Jul 4;12(13):2545. doi: 10.3390/plants12132545 (PMC10346144; doi:10.3390/plants12132545)
Supplement: Supplementary file 1 [file plants-12-02545-s001.zip]

Archive with 1 entries (1 files):
- plants-2435872-supplementary.pdf
